# Supplementary material for: A ketogenic diet for the management of binge-eating disorder: a pilot study
Source: Eat Weight Disord. 2026 Mar 26;31(1):42. doi: 10.1007/s40519-026-01843-7 (PMC13139248; doi:10.1007/s40519-026-01843-7)
Supplement: Supplementary file 1 [file 40519_2026_1843_MOESM1_ESM.csv]

participant_id	week	binge_days	bhb	bhb_mean	binge_baseline	binge_week12	ybocs_baseline	ybocs_week12	edeq_baseline	edeq_week12	phq9_baseline	phq9_week12	weight_baseline	weight_week12
P01	0	4	1.48	1.42	3.96	0.0	31.3	22.0	4.2	1.8	15.8	7.4	99.4	92.0
P01	1	3	1.78	1.42	3.96	0.0	31.3	22.0	4.2	1.8	15.8	7.4	99.4	92.0
P01	2	2	1.44	1.42	3.96	0.0	31.3	22.0	4.2	1.8	15.8	7.4	99.4	92.0
P01	3	2	1.57	1.42	3.96	0.0	31.3	22.0	4.2	1.8	15.8	7.4	99.4	92.0
P01	4	2	1.41	1.42	3.96	0.0	31.3	22.0	4.2	1.8	15.8	7.4	99.4	92.0
P01	5	1	1.38	1.42	3.96	0.0	31.3	22.0	4.2	1.8	15.8	7.4	99.4	92.0
P01	6	1	1.23	1.42	3.96	0.0	31.3	22.0	4.2	1.8	15.8	7.4	99.4	92.0
P01	7	1	1.53	1.42	3.96	0.0	31.3	22.0	4.2	1.8	15.8	7.4	99.4	92.0
P01	8	1	1.21	1.42	3.96	0.0	31.3	22.0	4.2	1.8	15.8	7.4	99.4	92.0
P01	9	0	1.59	1.42	3.96	0.0	31.3	22.0	4.2	1.8	15.8	7.4	99.4	92.0
P01	10	0	1.69	1.42	3.96	0.0	31.3	22.0	4.2	1.8	15.8	7.4	99.4	92.0
P01	11	0	1.51	1.42	3.96	0.0	31.3	22.0	4.2	1.8	15.8	7.4	99.4	92.0
P01	12	0	1.35	1.42	3.96	0.0	31.3	22.0	4.2	1.8	15.8	7.4	99.4	92.0
P02	0	3	1.0	0.88	3.31	0.0	28.3	15.6	4.6	2.7	17.2	14.0	107.7	104.9
P02	1	3	0.81	0.88	3.31	0.0	28.3	15.6	4.6	2.7	17.2	14.0	107.7	104.9
P02	2	2	1.12	0.88	3.31	0.0	28.3	15.6	4.6	2.7	17.2	14.0	107.7	104.9
P02	3	1	0.43	0.88	3.31	0.0	28.3	15.6	4.6	2.7	17.2	14.0	107.7	104.9
P02	4	1	0.8	0.88	3.31	0.0	28.3	15.6	4.6	2.7	17.2	14.0	107.7	104.9
P02	5	1	0.39	0.88	3.31	0.0	28.3	15.6	4.6	2.7	17.2	14.0	107.7	104.9
P02	6	1	0.51	0.88	3.31	0.0	28.3	15.6	4.6	2.7	17.2	14.0	107.7	104.9
P02	7	1	1.22	0.88	3.31	0.0	28.3	15.6	4.6	2.7	17.2	14.0	107.7	104.9
P02	8	0	1.11	0.88	3.31	0.0	28.3	15.6	4.6	2.7	17.2	14.0	107.7	104.9
P02	9	0	0.7	0.88	3.31	0.0	28.3	15.6	4.6	2.7	17.2	14.0	107.7	104.9
P02	10	0	0.51	0.88	3.31	0.0	28.3	15.6	4.6	2.7	17.2	14.0	107.7	104.9
P02	11	0	0.14	0.88	3.31	0.0	28.3	15.6	4.6	2.7	17.2	14.0	107.7	104.9
P02	12	0	0.75	0.88	3.31	0.0	28.3	15.6	4.6	2.7	17.2	14.0	107.7	104.9
P03	0	6	2.21	1.6	5.79	2.23	32.5	11.4	5.2	3.3	19.6	11.6	108.2	103.4
P03	1	5	1.71	1.6	5.79	2.23	32.5	11.4	5.2	3.3	19.6	11.6	108.2	103.4
P03	2	5	1.46	1.6	5.79	2.23	32.5	11.4	5.2	3.3	19.6	11.6	108.2	103.4
P03	3	4	1.72	1.6	5.79	2.23	32.5	11.4	5.2	3.3	19.6	11.6	108.2	103.4
P03	4	4	1.21	1.6	5.79	2.23	32.5	11.4	5.2	3.3	19.6	11.6	108.2	103.4
P03	5	3	1.53	1.6	5.79	2.23	32.5	11.4	5.2	3.3	19.6	11.6	108.2	103.4
P03	6	3	1.63	1.6	5.79	2.23	32.5	11.4	5.2	3.3	19.6	11.6	108.2	103.4
P03	7	3	1.58	1.6	5.79	2.23	32.5	11.4	5.2	3.3	19.6	11.6	108.2	103.4
P03	8	2	1.8	1.6	5.79	2.23	32.5	11.4	5.2	3.3	19.6	11.6	108.2	103.4
P03	9	2	1.69	1.6	5.79	2.23	32.5	11.4	5.2	3.3	19.6	11.6	108.2	103.4
P03	10	2	1.77	1.6	5.79	2.23	32.5	11.4	5.2	3.3	19.6	11.6	108.2	103.4
P03	11	2	1.43	1.6	5.79	2.23	32.5	11.4	5.2	3.3	19.6	11.6	108.2	103.4
P03	12	3	1.82	1.6	5.79	2.23	32.5	11.4	5.2	3.3	19.6	11.6	108.2	103.4
P04	0	4	2.08	1.68	4.0	0.0	31.2	7.8	3.3	1.2	15.0	8.5	123.7	119.3
P04	1	3	1.43	1.68	4.0	0.0	31.2	7.8	3.3	1.2	15.0	8.5	123.7	119.3
P04	2	3	1.45	1.68	4.0	0.0	31.2	7.8	3.3	1.2	15.0	8.5	123.7	119.3
P04	3	2	2.01	1.68	4.0	0.0	31.2	7.8	3.3	1.2	15.0	8.5	123.7	119.3
P04	4	2	1.63	1.68	4.0	0.0	31.2	7.8	3.3	1.2	15.0	8.5	123.7	119.3
P04	5	1	2.03	1.68	4.0	0.0	31.2	7.8	3.3	1.2	15.0	8.5	123.7	119.3
P04	6	1	1.57	1.68	4.0	0.0	31.2	7.8	3.3	1.2	15.0	8.5	123.7	119.3
P04	7	0	2.04	1.68	4.0	0.0	31.2	7.8	3.3	1.2	15.0	8.5	123.7	119.3
P04	8	0	1.71	1.68	4.0	0.0	31.2	7.8	3.3	1.2	15.0	8.5	123.7	119.3
P04	9	1	1.74	1.68	4.0	0.0	31.2	7.8	3.3	1.2	15.0	8.5	123.7	119.3
P04	10	0	2.07	1.68	4.0	0.0	31.2	7.8	3.3	1.2	15.0	8.5	123.7	119.3
P04	11	0	1.59	1.68	4.0	0.0	31.2	7.8	3.3	1.2	15.0	8.5	123.7	119.3
P04	12	0	1.44	1.68	4.0	0.0	31.2	7.8	3.3	1.2	15.0	8.5	123.7	119.3
P05	0	3	0.41	0.52	3.64	2.19	34.5	21.3	4.2	4.0	18.5	17.4	96.9	96.4
P05	1	3	0.63	0.52	3.64	2.19	34.5	21.3	4.2	4.0	18.5	17.4	96.9	96.4
P05	2	3	0.13	0.52	3.64	2.19	34.5	21.3	4.2	4.0	18.5	17.4	96.9	96.4
P05	3	3	0.68	0.52	3.64	2.19	34.5	21.3	4.2	4.0	18.5	17.4	96.9	96.4
P05	4	3	0.38	0.52	3.64	2.19	34.5	21.3	4.2	4.0	18.5	17.4	96.9	96.4
P05	5	3	0.81	0.52	3.64	2.19	34.5	21.3	4.2	4.0	18.5	17.4	96.9	96.4
P05	6	3	0.0	0.52	3.64	2.19	34.5	21.3	4.2	4.0	18.5	17.4	96.9	96.4
P05	7	2	0.32	0.52	3.64	2.19	34.5	21.3	4.2	4.0	18.5	17.4	96.9	96.4
P05	8	2	0.1	0.52	3.64	2.19	34.5	21.3	4.2	4.0	18.5	17.4	96.9	96.4
P05	9	2	0.31	0.52	3.64	2.19	34.5	21.3	4.2	4.0	18.5	17.4	96.9	96.4
P05	10	2	0.58	0.52	3.64	2.19	34.5	21.3	4.2	4.0	18.5	17.4	96.9	96.4
P05	11	3	0.47	0.52	3.64	2.19	34.5	21.3	4.2	4.0	18.5	17.4	96.9	96.4
P05	12	2	0.46	0.52	3.64	2.19	34.5	21.3	4.2	4.0	18.5	17.4	96.9	96.4
P06	0	4	0.74	0.78	3.74	1.52	31.2	29.3	5.6	4.7	15.5	11.8	78.6	75.7
P06	1	4	0.83	0.78	3.74	1.52	31.2	29.3	5.6	4.7	15.5	11.8	78.6	75.7
P06	2	3	0.53	0.78	3.74	1.52	31.2	29.3	5.6	4.7	15.5	11.8	78.6	75.7
P06	3	2	0.96	0.78	3.74	1.52	31.2	29.3	5.6	4.7	15.5	11.8	78.6	75.7
P06	4	2	0.94	0.78	3.74	1.52	31.2	29.3	5.6	4.7	15.5	11.8	78.6	75.7
P06	5	2	0.88	0.78	3.74	1.52	31.2	29.3	5.6	4.7	15.5	11.8	78.6	75.7
P06	6	2	0.92	0.78	3.74	1.52	31.2	29.3	5.6	4.7	15.5	11.8	78.6	75.7
P06	7	2	0.85	0.78	3.74	1.52	31.2	29.3	5.6	4.7	15.5	11.8	78.6	75.7
P06	8	2	1.29	0.78	3.74	1.52	31.2	29.3	5.6	4.7	15.5	11.8	78.6	75.7
P06	9	1	0.76	0.78	3.74	1.52	31.2	29.3	5.6	4.7	15.5	11.8	78.6	75.7
P06	10	1	0.7	0.78	3.74	1.52	31.2	29.3	5.6	4.7	15.5	11.8	78.6	75.7
P06	11	2	0.59	0.78	3.74	1.52	31.2	29.3	5.6	4.7	15.5	11.8	78.6	75.7
P06	12	2	0.52	0.78	3.74	1.52	31.2	29.3	5.6	4.7	15.5	11.8	78.6	75.7
P07	0	5	1.04	1.35	4.89	0.0	24.0	8.8	3.6	1.3	16.1	6.4	119.6	113.6
P07	1	5	1.13	1.35	4.89	0.0	24.0	8.8	3.6	1.3	16.1	6.4	119.6	113.6
P07	2	3	1.33	1.35	4.89	0.0	24.0	8.8	3.6	1.3	16.1	6.4	119.6	113.6
P07	3	2	1.43	1.35	4.89	0.0	24.0	8.8	3.6	1.3	16.1	6.4	119.6	113.6
P07	4	1	1.36	1.35	4.89	0.0	24.0	8.8	3.6	1.3	16.1	6.4	119.6	113.6
P07	5	1	1.16	1.35	4.89	0.0	24.0	8.8	3.6	1.3	16.1	6.4	119.6	113.6
P07	6	1	1.58	1.35	4.89	0.0	24.0	8.8	3.6	1.3	16.1	6.4	119.6	113.6
P07	7	1	1.54	1.35	4.89	0.0	24.0	8.8	3.6	1.3	16.1	6.4	119.6	113.6
P07	8	1	1.31	1.35	4.89	0.0	24.0	8.8	3.6	1.3	16.1	6.4	119.6	113.6
P07	9	0	1.19	1.35	4.89	0.0	24.0	8.8	3.6	1.3	16.1	6.4	119.6	113.6
P07	10	1	1.49	1.35	4.89	0.0	24.0	8.8	3.6	1.3	16.1	6.4	119.6	113.6
P07	11	0	1.4	1.35	4.89	0.0	24.0	8.8	3.6	1.3	16.1	6.4	119.6	113.6
P07	12	0	0.99	1.35	4.89	0.0	24.0	8.8	3.6	1.3	16.1	6.4	119.6	113.6
P08	0	4	1.16	1.17	4.68	1.42	28.7	11.1	3.6	1.5	19.7	9.1	97.1	87.9
P08	1	4	1.24	1.17	4.68	1.42	28.7	11.1	3.6	1.5	19.7	9.1	97.1	87.9
P08	2	3	0.95	1.17	4.68	1.42	28.7	11.1	3.6	1.5	19.7	9.1	97.1	87.9
P08	3	3	1.22	1.17	4.68	1.42	28.7	11.1	3.6	1.5	19.7	9.1	97.1	87.9
P08	4	3	0.81	1.17	4.68	1.42	28.7	11.1	3.6	1.5	19.7	9.1	97.1	87.9
P08	5	2	1.51	1.17	4.68	1.42	28.7	11.1	3.6	1.5	19.7	9.1	97.1	87.9
P08	6	2	1.49	1.17	4.68	1.42	28.7	11.1	3.6	1.5	19.7	9.1	97.1	87.9
P08	7	2	1.11	1.17	4.68	1.42	28.7	11.1	3.6	1.5	19.7	9.1	97.1	87.9
P08	8	2	1.26	1.17	4.68	1.42	28.7	11.1	3.6	1.5	19.7	9.1	97.1	87.9
P08	9	2	0.57	1.17	4.68	1.42	28.7	11.1	3.6	1.5	19.7	9.1	97.1	87.9
P08	10	2	0.88	1.17	4.68	1.42	28.7	11.1	3.6	1.5	19.7	9.1	97.1	87.9
P08	11	2	1.1	1.17	4.68	1.42	28.7	11.1	3.6	1.5	19.7	9.1	97.1	87.9
P08	12	1	0.91	1.17	4.68	1.42	28.7	11.1	3.6	1.5	19.7	9.1	97.1	87.9
P09	0	5	1.47	1.29	4.74	0.0	25.3	14.8	4.5	2.3	8.9	4.5	120.3	112.1
P09	1	3	1.79	1.29	4.74	0.0	25.3	14.8	4.5	2.3	8.9	4.5	120.3	112.1
P09	2	3	1.0	1.29	4.74	0.0	25.3	14.8	4.5	2.3	8.9	4.5	120.3	112.1
P09	3	2	1.08	1.29	4.74	0.0	25.3	14.8	4.5	2.3	8.9	4.5	120.3	112.1
P09	4	2	1.35	1.29	4.74	0.0	25.3	14.8	4.5	2.3	8.9	4.5	120.3	112.1
P09	5	1	1.7	1.29	4.74	0.0	25.3	14.8	4.5	2.3	8.9	4.5	120.3	112.1
P09	6	1	0.99	1.29	4.74	0.0	25.3	14.8	4.5	2.3	8.9	4.5	120.3	112.1
P09	7	1	1.36	1.29	4.74	0.0	25.3	14.8	4.5	2.3	8.9	4.5	120.3	112.1
P09	8	1	1.75	1.29	4.74	0.0	25.3	14.8	4.5	2.3	8.9	4.5	120.3	112.1
P09	9	0	0.88	1.29	4.74	0.0	25.3	14.8	4.5	2.3	8.9	4.5	120.3	112.1
P09	10	0	0.97	1.29	4.74	0.0	25.3	14.8	4.5	2.3	8.9	4.5	120.3	112.1
P09	11	0	1.19	1.29	4.74	0.0	25.3	14.8	4.5	2.3	8.9	4.5	120.3	112.1
P09	12	1	1.16	1.29	4.74	0.0	25.3	14.8	4.5	2.3	8.9	4.5	120.3	112.1
P10	0	5	1.16	0.96	4.76	2.21	27.3	8.9	5.1	4.1	11.6	5.1	108.6	105.7
P10	1	4	1.02	0.96	4.76	2.21	27.3	8.9	5.1	4.1	11.6	5.1	108.6	105.7
P10	2	4	0.52	0.96	4.76	2.21	27.3	8.9	5.1	4.1	11.6	5.1	108.6	105.7
P10	3	4	1.09	0.96	4.76	2.21	27.3	8.9	5.1	4.1	11.6	5.1	108.6	105.7
P10	4	3	0.81	0.96	4.76	2.21	27.3	8.9	5.1	4.1	11.6	5.1	108.6	105.7
P10	5	3	1.28	0.96	4.76	2.21	27.3	8.9	5.1	4.1	11.6	5.1	108.6	105.7
P10	6	3	0.8	0.96	4.76	2.21	27.3	8.9	5.1	4.1	11.6	5.1	108.6	105.7
P10	7	3	0.8	0.96	4.76	2.21	27.3	8.9	5.1	4.1	11.6	5.1	108.6	105.7
P10	8	3	1.09	0.96	4.76	2.21	27.3	8.9	5.1	4.1	11.6	5.1	108.6	105.7
P10	9	3	1.15	0.96	4.76	2.21	27.3	8.9	5.1	4.1	11.6	5.1	108.6	105.7
P10	10	2	1.07	0.96	4.76	2.21	27.3	8.9	5.1	4.1	11.6	5.1	108.6	105.7
P10	11	2	0.54	0.96	4.76	2.21	27.3	8.9	5.1	4.1	11.6	5.1	108.6	105.7
P10	12	3	1.09	0.96	4.76	2.21	27.3	8.9	5.1	4.1	11.6	5.1	108.6	105.7
P11	0	7	1.39	1.65	6.98	2.43	33.6	10.6	4.3	2.6	10.9	3.6	100.3	91.7
P11	1	6	1.71	1.65	6.98	2.43	33.6	10.6	4.3	2.6	10.9	3.6	100.3	91.7
P11	2	5	1.3	1.65	6.98	2.43	33.6	10.6	4.3	2.6	10.9	3.6	100.3	91.7
P11	3	5	1.76	1.65	6.98	2.43	33.6	10.6	4.3	2.6	10.9	3.6	100.3	91.7
P11	4	4	1.45	1.65	6.98	2.43	33.6	10.6	4.3	2.6	10.9	3.6	100.3	91.7
P11	5	4	1.33	1.65	6.98	2.43	33.6	10.6	4.3	2.6	10.9	3.6	100.3	91.7
P11	6	4	1.83	1.65	6.98	2.43	33.6	10.6	4.3	2.6	10.9	3.6	100.3	91.7
P11	7	3	1.71	1.65	6.98	2.43	33.6	10.6	4.3	2.6	10.9	3.6	100.3	91.7
P11	8	3	1.5	1.65	6.98	2.43	33.6	10.6	4.3	2.6	10.9	3.6	100.3	91.7
P11	9	3	2.01	1.65	6.98	2.43	33.6	10.6	4.3	2.6	10.9	3.6	100.3	91.7
P11	10	3	1.54	1.65	6.98	2.43	33.6	10.6	4.3	2.6	10.9	3.6	100.3	91.7
P11	11	3	1.66	1.65	6.98	2.43	33.6	10.6	4.3	2.6	10.9	3.6	100.3	91.7
P11	12	3	1.72	1.65	6.98	2.43	33.6	10.6	4.3	2.6	10.9	3.6	100.3	91.7
P12	0	4	1.46	1.61	3.67	0.0	30.9	6.5	5.5	2.9	7.6	1.0	108.0	101.0
P12	1	2	1.73	1.61	3.67	0.0	30.9	6.5	5.5	2.9	7.6	1.0	108.0	101.0
P12	2	2	1.48	1.61	3.67	0.0	30.9	6.5	5.5	2.9	7.6	1.0	108.0	101.0
P12	3	2	1.51	1.61	3.67	0.0	30.9	6.5	5.5	2.9	7.6	1.0	108.0	101.0
P12	4	1	1.95	1.61	3.67	0.0	30.9	6.5	5.5	2.9	7.6	1.0	108.0	101.0
P12	5	1	1.35	1.61	3.67	0.0	30.9	6.5	5.5	2.9	7.6	1.0	108.0	101.0
P12	6	1	1.01	1.61	3.67	0.0	30.9	6.5	5.5	2.9	7.6	1.0	108.0	101.0
P12	7	1	2.01	1.61	3.67	0.0	30.9	6.5	5.5	2.9	7.6	1.0	108.0	101.0
P12	8	0	2.25	1.61	3.67	0.0	30.9	6.5	5.5	2.9	7.6	1.0	108.0	101.0
P12	9	0	1.51	1.61	3.67	0.0	30.9	6.5	5.5	2.9	7.6	1.0	108.0	101.0
P12	10	0	1.13	1.61	3.67	0.0	30.9	6.5	5.5	2.9	7.6	1.0	108.0	101.0
P12	11	0	1.53	1.61	3.67	0.0	30.9	6.5	5.5	2.9	7.6	1.0	108.0	101.0
P12	12	0	1.54	1.61	3.67	0.0	30.9	6.5	5.5	2.9	7.6	1.0	108.0	101.0
P13	0	4	1.28	1.33	3.53	1.4	26.7	11.8	5.1	3.1	13.9	6.5	133.8	128.0
P13	1	3	1.05	1.33	3.53	1.4	26.7	11.8	5.1	3.1	13.9	6.5	133.8	128.0
P13	2	3	1.47	1.33	3.53	1.4	26.7	11.8	5.1	3.1	13.9	6.5	133.8	128.0
P13	3	2	1.46	1.33	3.53	1.4	26.7	11.8	5.1	3.1	13.9	6.5	133.8	128.0
P13	4	2	0.95	1.33	3.53	1.4	26.7	11.8	5.1	3.1	13.9	6.5	133.8	128.0
P13	5	2	1.5	1.33	3.53	1.4	26.7	11.8	5.1	3.1	13.9	6.5	133.8	128.0
P13	6	2	1.84	1.33	3.53	1.4	26.7	11.8	5.1	3.1	13.9	6.5	133.8	128.0
P13	7	1	1.37	1.33	3.53	1.4	26.7	11.8	5.1	3.1	13.9	6.5	133.8	128.0
P13	8	2	1.24	1.33	3.53	1.4	26.7	11.8	5.1	3.1	13.9	6.5	133.8	128.0
P13	9	2	1.29	1.33	3.53	1.4	26.7	11.8	5.1	3.1	13.9	6.5	133.8	128.0
P13	10	2	1.48	1.33	3.53	1.4	26.7	11.8	5.1	3.1	13.9	6.5	133.8	128.0
P13	11	2	0.89	1.33	3.53	1.4	26.7	11.8	5.1	3.1	13.9	6.5	133.8	128.0
P13	12	1	1.37	1.33	3.53	1.4	26.7	11.8	5.1	3.1	13.9	6.5	133.8	128.0
P14	0	3	1.65	1.75	3.14	0.0	25.8	1.0	5.1	2.1	19.3	13.2	135.8	127.1
P14	1	2	2.21	1.75	3.14	0.0	25.8	1.0	5.1	2.1	19.3	13.2	135.8	127.1
P14	2	2	1.71	1.75	3.14	0.0	25.8	1.0	5.1	2.1	19.3	13.2	135.8	127.1
P14	3	2	2.17	1.75	3.14	0.0	25.8	1.0	5.1	2.1	19.3	13.2	135.8	127.1
P14	4	1	1.47	1.75	3.14	0.0	25.8	1.0	5.1	2.1	19.3	13.2	135.8	127.1
P14	5	1	1.9	1.75	3.14	0.0	25.8	1.0	5.1	2.1	19.3	13.2	135.8	127.1
P14	6	1	1.83	1.75	3.14	0.0	25.8	1.0	5.1	2.1	19.3	13.2	135.8	127.1
P14	7	0	1.53	1.75	3.14	0.0	25.8	1.0	5.1	2.1	19.3	13.2	135.8	127.1
P14	8	0	1.8	1.75	3.14	0.0	25.8	1.0	5.1	2.1	19.3	13.2	135.8	127.1
P14	9	0	2.05	1.75	3.14	0.0	25.8	1.0	5.1	2.1	19.3	13.2	135.8	127.1
P14	10	0	1.67	1.75	3.14	0.0	25.8	1.0	5.1	2.1	19.3	13.2	135.8	127.1
P14	11	0	1.33	1.75	3.14	0.0	25.8	1.0	5.1	2.1	19.3	13.2	135.8	127.1
P14	12	0	1.75	1.75	3.14	0.0	25.8	1.0	5.1	2.1	19.3	13.2	135.8	127.1
P15	0	5	1.26	1.49	5.0	1.56	29.0	5.4	4.8	2.1	15.4	4.8	103.5	95.3
P15	1	4	1.4	1.49	5.0	1.56	29.0	5.4	4.8	2.1	15.4	4.8	103.5	95.3
P15	2	4	1.47	1.49	5.0	1.56	29.0	5.4	4.8	2.1	15.4	4.8	103.5	95.3
P15	3	3	1.06	1.49	5.0	1.56	29.0	5.4	4.8	2.1	15.4	4.8	103.5	95.3
P15	4	3	1.08	1.49	5.0	1.56	29.0	5.4	4.8	2.1	15.4	4.8	103.5	95.3
P15	5	3	1.61	1.49	5.0	1.56	29.0	5.4	4.8	2.1	15.4	4.8	103.5	95.3
P15	6	3	1.36	1.49	5.0	1.56	29.0	5.4	4.8	2.1	15.4	4.8	103.5	95.3
P15	7	2	0.85	1.49	5.0	1.56	29.0	5.4	4.8	2.1	15.4	4.8	103.5	95.3
P15	8	2	1.68	1.49	5.0	1.56	29.0	5.4	4.8	2.1	15.4	4.8	103.5	95.3
P15	9	2	1.56	1.49	5.0	1.56	29.0	5.4	4.8	2.1	15.4	4.8	103.5	95.3
P15	10	2	1.31	1.49	5.0	1.56	29.0	5.4	4.8	2.1	15.4	4.8	103.5	95.3
P15	11	2	1.16	1.49	5.0	1.56	29.0	5.4	4.8	2.1	15.4	4.8	103.5	95.3
P15	12	2	1.7	1.49	5.0	1.56	29.0	5.4	4.8	2.1	15.4	4.8	103.5	95.3
P16	0	6	1.04	0.96	5.67	3.76	25.1	11.8	6.0	4.4	17.3	13.0	105.0	101.0
P16	1	5	1.55	0.96	5.67	3.76	25.1	11.8	6.0	4.4	17.3	13.0	105.0	101.0
P16	2	5	1.06	0.96	5.67	3.76	25.1	11.8	6.0	4.4	17.3	13.0	105.0	101.0
P16	3	5	1.05	0.96	5.67	3.76	25.1	11.8	6.0	4.4	17.3	13.0	105.0	101.0
P16	4	4	0.91	0.96	5.67	3.76	25.1	11.8	6.0	4.4	17.3	13.0	105.0	101.0
P16	5	4	1.16	0.96	5.67	3.76	25.1	11.8	6.0	4.4	17.3	13.0	105.0	101.0
P16	6	4	1.11	0.96	5.67	3.76	25.1	11.8	6.0	4.4	17.3	13.0	105.0	101.0
P16	7	4	1.27	0.96	5.67	3.76	25.1	11.8	6.0	4.4	17.3	13.0	105.0	101.0
P16	8	4	0.83	0.96	5.67	3.76	25.1	11.8	6.0	4.4	17.3	13.0	105.0	101.0
P16	9	4	0.85	0.96	5.67	3.76	25.1	11.8	6.0	4.4	17.3	13.0	105.0	101.0
P16	10	4	0.84	0.96	5.67	3.76	25.1	11.8	6.0	4.4	17.3	13.0	105.0	101.0
P16	11	4	1.15	0.96	5.67	3.76	25.1	11.8	6.0	4.4	17.3	13.0	105.0	101.0
P16	12	4	1.33	0.96	5.67	3.76	25.1	11.8	6.0	4.4	17.3	13.0	105.0	101.0
P17	0	4	1.33	1.45	4.05	0.0	26.8	7.1	4.1	1.5	20.6	13.4	119.7	110.9
P17	1	3	1.34	1.45	4.05	0.0	26.8	7.1	4.1	1.5	20.6	13.4	119.7	110.9
P17	2	2	1.53	1.45	4.05	0.0	26.8	7.1	4.1	1.5	20.6	13.4	119.7	110.9
P17	3	2	1.39	1.45	4.05	0.0	26.8	7.1	4.1	1.5	20.6	13.4	119.7	110.9
P17	4	1	1.69	1.45	4.05	0.0	26.8	7.1	4.1	1.5	20.6	13.4	119.7	110.9
P17	5	2	0.88	1.45	4.05	0.0	26.8	7.1	4.1	1.5	20.6	13.4	119.7	110.9
P17	6	1	1.24	1.45	4.05	0.0	26.8	7.1	4.1	1.5	20.6	13.4	119.7	110.9
P17	7	1	1.25	1.45	4.05	0.0	26.8	7.1	4.1	1.5	20.6	13.4	119.7	110.9
P17	8	0	0.87	1.45	4.05	0.0	26.8	7.1	4.1	1.5	20.6	13.4	119.7	110.9
P17	9	0	1.21	1.45	4.05	0.0	26.8	7.1	4.1	1.5	20.6	13.4	119.7	110.9
P17	10	1	1.22	1.45	4.05	0.0	26.8	7.1	4.1	1.5	20.6	13.4	119.7	110.9
P17	11	0	1.4	1.45	4.05	0.0	26.8	7.1	4.1	1.5	20.6	13.4	119.7	110.9
P17	12	0	1.73	1.45	4.05	0.0	26.8	7.1	4.1	1.5	20.6	13.4	119.7	110.9
P18	0	3	0.86	0.92	3.11	0.0	29.9	16.9	2.5	0.9	21.5	18.6	88.8	86.4
P18	1	3	0.66	0.92	3.11	0.0	29.9	16.9	2.5	0.9	21.5	18.6	88.8	86.4
P18	2	2	0.9	0.92	3.11	0.0	29.9	16.9	2.5	0.9	21.5	18.6	88.8	86.4
P18	3	1	1.18	0.92	3.11	0.0	29.9	16.9	2.5	0.9	21.5	18.6	88.8	86.4
P18	4	1	0.67	0.92	3.11	0.0	29.9	16.9	2.5	0.9	21.5	18.6	88.8	86.4
P18	5	1	0.69	0.92	3.11	0.0	29.9	16.9	2.5	0.9	21.5	18.6	88.8	86.4
P18	6	1	1.06	0.92	3.11	0.0	29.9	16.9	2.5	0.9	21.5	18.6	88.8	86.4
P18	7	0	0.86	0.92	3.11	0.0	29.9	16.9	2.5	0.9	21.5	18.6	88.8	86.4
P18	8	0	1.08	0.92	3.11	0.0	29.9	16.9	2.5	0.9	21.5	18.6	88.8	86.4
P18	9	0	0.91	0.92	3.11	0.0	29.9	16.9	2.5	0.9	21.5	18.6	88.8	86.4
P18	10	0	1.09	0.92	3.11	0.0	29.9	16.9	2.5	0.9	21.5	18.6	88.8	86.4
P18	11	1	0.66	0.92	3.11	0.0	29.9	16.9	2.5	0.9	21.5	18.6	88.8	86.4
P18	12	0	0.91	0.92	3.11	0.0	29.9	16.9	2.5	0.9	21.5	18.6	88.8	86.4
P19	0	3	1.6	1.65	3.13	0.0	32.5	14.5	5.7	2.9	16.2	8.1	107.8	99.8
P19	1	2	1.35	1.65	3.13	0.0	32.5	14.5	5.7	2.9	16.2	8.1	107.8	99.8
P19	2	2	1.26	1.65	3.13	0.0	32.5	14.5	5.7	2.9	16.2	8.1	107.8	99.8
P19	3	1	1.82	1.65	3.13	0.0	32.5	14.5	5.7	2.9	16.2	8.1	107.8	99.8
P19	4	1	1.56	1.65	3.13	0.0	32.5	14.5	5.7	2.9	16.2	8.1	107.8	99.8
P19	5	1	1.4	1.65	3.13	0.0	32.5	14.5	5.7	2.9	16.2	8.1	107.8	99.8
P19	6	1	1.63	1.65	3.13	0.0	32.5	14.5	5.7	2.9	16.2	8.1	107.8	99.8
P19	7	0	1.93	1.65	3.13	0.0	32.5	14.5	5.7	2.9	16.2	8.1	107.8	99.8
P19	8	1	1.08	1.65	3.13	0.0	32.5	14.5	5.7	2.9	16.2	8.1	107.8	99.8
P19	9	0	1.28	1.65	3.13	0.0	32.5	14.5	5.7	2.9	16.2	8.1	107.8	99.8
P19	10	0	1.42	1.65	3.13	0.0	32.5	14.5	5.7	2.9	16.2	8.1	107.8	99.8
P19	11	0	2.02	1.65	3.13	0.0	32.5	14.5	5.7	2.9	16.2	8.1	107.8	99.8
P19	12	0	1.72	1.65	3.13	0.0	32.5	14.5	5.7	2.9	16.2	8.1	107.8	99.8
P20	0	5	1.47	1.28	5.05	0.0	30.8	14.7	3.9	2.1	21.6	13.3	102.0	91.2
P20	1	4	0.99	1.28	5.05	0.0	30.8	14.7	3.9	2.1	21.6	13.3	102.0	91.2
P20	2	3	1.0	1.28	5.05	0.0	30.8	14.7	3.9	2.1	21.6	13.3	102.0	91.2
P20	3	3	1.39	1.28	5.05	0.0	30.8	14.7	3.9	2.1	21.6	13.3	102.0	91.2
P20	4	2	1.29	1.28	5.05	0.0	30.8	14.7	3.9	2.1	21.6	13.3	102.0	91.2
P20	5	2	1.42	1.28	5.05	0.0	30.8	14.7	3.9	2.1	21.6	13.3	102.0	91.2
P20	6	1	1.23	1.28	5.05	0.0	30.8	14.7	3.9	2.1	21.6	13.3	102.0	91.2
P20	7	1	1.35	1.28	5.05	0.0	30.8	14.7	3.9	2.1	21.6	13.3	102.0	91.2
P20	8	1	1.32	1.28	5.05	0.0	30.8	14.7	3.9	2.1	21.6	13.3	102.0	91.2
P20	9	1	1.47	1.28	5.05	0.0	30.8	14.7	3.9	2.1	21.6	13.3	102.0	91.2
P20	10	0	1.48	1.28	5.05	0.0	30.8	14.7	3.9	2.1	21.6	13.3	102.0	91.2
P20	11	1	0.88	1.28	5.05	0.0	30.8	14.7	3.9	2.1	21.6	13.3	102.0	91.2
P20	12	0	0.72	1.28	5.05	0.0	30.8	14.7	3.9	2.1	21.6	13.3	102.0	91.2
